# Supplementary material for: A One-Pot Six-Component Reaction for the Synthesis of 1,5-Disubstituted Tetrazol-1,2,3-Triazole Hybrids and Their Cytotoxic Activity against the MCF-7 Cell Line
Source: Molecules. 2021 Oct 10;26(20):6104. doi: 10.3390/molecules26206104 (PMC8541533; doi:10.3390/molecules26206104)
Supplement: Supplementary file 1 [file molecules-26-06104-s001.zip]

Archive with 1 entries (1 files):
- molecules-1412311-supplementary.pdf
